# Supplementary material for: Human Metabolism of Sirolimus Revisited
Source: Metabolites. 2025 Jul 20;15(7):489. doi: 10.3390/metabo15070489 (PMC12299981; doi:10.3390/metabo15070489)
Supplement: Supplementary file 1 [file metabolites-15-00489-s001.zip]

Archive with 1 entries (1 files):
- metabolites-3672322-supplementary.pdf
